# Supplementary material for: Photocatalytic Activity of TiO2 for the Degradation of Anticancer Drugs
Source: Nanomaterials (Basel). 2022 Oct 9;12(19):3532. doi: 10.3390/nano12193532 (PMC9565840; doi:10.3390/nano12193532)
Supplement: Supplementary file 1 [file nanomaterials-12-03532-s001.zip]

Archive with 1 entries (1 files):
- nanomaterials-1955780-supplementary.pdf
